# Supplementary material for: Serological Evidence for Circulation of Influenza D Virus in the Ovine Population in Italy
Source: Pathogens. 2024 Feb 11;13(2):162. doi: 10.3390/pathogens13020162 (PMC10892703; doi:10.3390/pathogens13020162)
Supplement: Supplementary file 1 [file pathogens-13-00162-s001.zip]

Archive with 1 entries (1 files):
- pathogens-2846475-supplementary.pdf
